# Supplementary material for: Hydrothermal Synthesis of Functionalized Carbon Nanodots and Their Clusters as Ionic Probe for High Sensitivity and Selectivity for Sulfate Anions with Excellent Detection Level
Source: Polymers (Basel). 2023 Jun 12;15(12):2655. doi: 10.3390/polym15122655 (PMC10302774; doi:10.3390/polym15122655)
Supplement: Supplementary file 1 [file polymers-15-02655-s001.zip]

Archive with 1 entries (1 files):
- polymers-2439088-supplementary.pdf
